# Supplementary material for: The Genus Heterogynis Rambur, 1866 (Heterogynidae, Lepidoptera): Congruence of Molecular, Morphological and Morphometric Evidence Reveal New Species in Serbia
Source: Insects. 2023 May 11;14(5):455. doi: 10.3390/insects14050455 (PMC10231116; doi:10.3390/insects14050455)
Supplement: Supplementary file 1 [file insects-14-00455-s001.zip]

Archive with 5 entries (4 files):
- Stojanovic et al updated supplements/
- Stojanovic et al updated supplements/Supplementary Figure S1_Description of the holotype.pdf
- Stojanovic et al updated supplements/Supplementary Figure S2-1.pdf
- Stojanovic et al updated supplements/Supplementary Figure S3.pdf
- Stojanovic et al updated supplements/Supplementary Table S1-Pairwise K2P.jpg
